# Supplementary material for: A new and unusual species of Amastigogonus Brölemann, 1913 from Tasmania, Australia (Diplopoda, Spirostreptida, Iulomorphidae)
Source: Zookeys. 2017 Aug 1;(687):45–51. doi: 10.3897/zookeys.687.14872 (PMC5672570; doi:10.3897/zookeys.687.14872)
Supplement: XML Treatment for Amastigogonus insularis [file zookeys.687.14872-treatment1.xml]

<!DOCTYPE tp:taxon-treatment
  PUBLIC "-//TaxonX//DTD Taxonomic Treatment Publishing DTD v0 20100105//EN" "tax-treatment-NSO.dtd">
<tp:taxon-treatment xmlns:tp="http://www.plazi.org/taxpub"><tp:treatment-meta><kwd-group><label>Taxon classification</label><kwd><named-content xmlns:xlink="http://www.w3.org/1999/xlink" content-type="kingdom">Animalia</named-content></kwd><kwd><named-content xmlns:xlink="http://www.w3.org/1999/xlink" content-type="order">Diplopoda</named-content></kwd><kwd><named-content xmlns:xlink="http://www.w3.org/1999/xlink" content-type="family">Iulomorphidae</named-content></kwd></kwd-group><mixed-citation publication-type="journal"><person-group><name><surname>Mesibov</surname><given-names>Robert</given-names></name></person-group><article-title>A new and unusual species of <italic><tp:taxon-name><tp:taxon-name-part taxon-name-part-type="genus" reg="Amastigogonus">Amastigogonus</tp:taxon-name-part></tp:taxon-name></italic> Brölemann, 1913 from Tasmania, Australia (<tp:taxon-name><tp:taxon-name-part taxon-name-part-type="class">Diplopoda</tp:taxon-name-part></tp:taxon-name>, <tp:taxon-name><tp:taxon-name-part taxon-name-part-type="order">Spirostreptida</tp:taxon-name-part></tp:taxon-name>, <tp:taxon-name><tp:taxon-name-part taxon-name-part-type="family">Iulomorphidae</tp:taxon-name-part></tp:taxon-name>)</article-title><source>Zookeys</source><day>1</day><month>8</month><year>2017</year><volume>2017</volume><issue>687</issue><fpage>45</fpage><lpage>51</lpage><pub-id pub-id-type="doi">10.3897/zookeys.687.14872</pub-id></mixed-citation></tp:treatment-meta><tp:nomenclature><tp:taxon-name>
                  <tp:taxon-name-part taxon-name-part-type="genus" reg="Amastigogonus">Amastigogonus</tp:taxon-name-part>
                  <tp:taxon-name-part taxon-name-part-type="species" reg="insularis">insularis</tp:taxon-name-part>
                  <object-id xmlns:xlink="http://www.w3.org/1999/xlink" content-type="zoobank" xlink:type="simple">http://zoobank.org/1A6BD2B8-CB9D-46E8-AE63-5E653E7DA815</object-id>
                </tp:taxon-name><tp:taxon-status xmlns:xlink="http://www.w3.org/1999/xlink" xlink:type="simple">sp. n.</tp:taxon-status><xref ref-type="fig" rid="F1">Figs 1B–D</xref><xref ref-type="fig" rid="F2">, 2</xref></tp:nomenclature><tp:treatment-sec sec-type="Holotype" id="SECID0EPCAC"><title>Holotype.</title><p>Male, Tasman Island, Tasmania, 55G 581536 521818 (GDA94) [<named-content xmlns:xlink="http://www.w3.org/1999/xlink" content-type="dwc:verbatimCoordinates" xlink:type="simple"><named-content content-type="geo-json" specific-use="{&#34;type&#34;:&#34;Point&#34;,&#34;coordinates&#34;:[148.004200,-43.241900]}" id="NCID0EYCAC" xlink:type="simple">-43.2419 148.0042</named-content></named-content> ±100m], 210m a.s.l., 19 November 2005, S. Bryant + Hamish Saunders Memorial Island Survey Program personnel, pitfall, cliff mosaic, 5A, <named-content xmlns:xlink="http://www.w3.org/1999/xlink" content-type="dwc:institutional_code" xlink:type="simple">QVM</named-content> 23: 46411.</p></tp:treatment-sec><tp:treatment-sec sec-type="Paratypes" id="SECID0ECDAC"><title>Paratypes.</title><p>Tasmania: 1 male, 4 females, 1 juvenile, Schouten Island [<named-content xmlns:xlink="http://www.w3.org/1999/xlink" content-type="dwc:verbatimCoordinates" xlink:type="simple"><named-content content-type="geo-json" specific-use="{&#34;type&#34;:&#34;Point&#34;,&#34;coordinates&#34;:[148.285000,-42.313100]}" id="NCID0ELDAC" xlink:type="simple">-42.3131 148.2850</named-content></named-content> ±2km], 23–26 September 1993, R. Taylor, <named-content xmlns:xlink="http://www.w3.org/1999/xlink" content-type="dwc:institutional_code" xlink:type="simple">QVM</named-content> 2017:23:0047; 4 females, Tasman Island [<named-content xmlns:xlink="http://www.w3.org/1999/xlink" content-type="dwc:verbatimCoordinates" xlink:type="simple"><named-content content-type="geo-json" specific-use="{&#34;type&#34;:&#34;Point&#34;,&#34;coordinates&#34;:[148.003100,-43.238400]}" id="NCID0EYDAC" xlink:type="simple">-43.2384 148.0031</named-content></named-content> ±500m], 3 June 2016, L. Gadd, 2017:23:0093; 5 females, Tasman Island, <named-content xmlns:xlink="http://www.w3.org/1999/xlink" content-type="dwc:verbatimCoordinates" xlink:type="simple"><named-content content-type="geo-json" specific-use="{&#34;type&#34;:&#34;Point&#34;,&#34;coordinates&#34;:[147.999600,-43.235700]}" id="NCID0EAEAC" xlink:type="simple">-43.2357 147.9996</named-content></named-content> ±25m, 190m a.s.l., 21 April 2017, R. and L. O’Grady, under she-oak log, <named-content xmlns:xlink="http://www.w3.org/1999/xlink" content-type="dwc:institutional_code" xlink:type="simple">QVM</named-content> 2017:23:0094.</p></tp:treatment-sec><tp:treatment-sec sec-type="diagnosis" id="SECID0EKEAC"><title>Diagnosis.</title><p>Male leg 7 coxa not noticeably elongated or distally swollen; coxite process on anterior gonopod much shorter than telopodite, not protecting pseudoflagellum; pseudoflagellum as in <italic><tp:taxon-name><tp:taxon-name-part taxon-name-part-type="genus" reg="Amastigogonus">A.</tp:taxon-name-part> <tp:taxon-name-part taxon-name-part-type="species" reg="peninsulensis">peninsulensis</tp:taxon-name-part></tp:taxon-name></italic> Mesibov, 2017 but longer, extending just past telopodite tip.</p><!--PageBreak--></tp:treatment-sec><tp:treatment-sec sec-type="description" id="SECID0E3EAC"><title>Description.</title><p>As for the genus description (<xref ref-type="bibr" rid="B1">Mesibov 2017</xref>, p. 5) with the following details: holotype male with (59+1) rings, 2.0 mm midbody diameter; paratype male with (51+2) rings, 1.6 mm; longest female (in <named-content xmlns:xlink="http://www.w3.org/1999/xlink" content-type="dwc:institutional_code" xlink:type="simple">QVM</named-content> 23:0093) with (63+1) rings, 2.5 mm. Trunk <!--PageBreak-->rings dark grey with light annulus posteriorly and irregular, partly annular light markings on prozonite (Fig. <xref ref-type="fig" rid="F1">1D</xref>); striae on posterior metazonites reaching ca 1/2 ozopore height.</p><fig id="F1" position="float" orientation="portrait"><label>Figure 1.</label><caption><p>
                      <bold>A</bold> <italic><tp:taxon-name><tp:taxon-name-part taxon-name-part-type="genus" reg="Amastigogonus">Amastigogonus</tp:taxon-name-part> <tp:taxon-name-part taxon-name-part-type="species" reg="tasmanianus">tasmanianus</tp:taxon-name-part></tp:taxon-name></italic> Brölemann, 1913 (type species of <italic><tp:taxon-name><tp:taxon-name-part taxon-name-part-type="genus" reg="Amastigogonus">Amastigogonus</tp:taxon-name-part></tp:taxon-name></italic>), <named-content xmlns:xlink="http://www.w3.org/1999/xlink" content-type="dwc:institutional_code" xlink:type="simple">QVM</named-content> 23:54404 <bold>B–D</bold> <italic><tp:taxon-name><tp:taxon-name-part taxon-name-part-type="genus" reg="Amastigogonus">A.</tp:taxon-name-part> <tp:taxon-name-part taxon-name-part-type="species" reg="insularis">insularis</tp:taxon-name-part></tp:taxon-name></italic> sp. n., holotype, <named-content xmlns:xlink="http://www.w3.org/1999/xlink" content-type="dwc:institutional_code" xlink:type="simple">QVM</named-content> 23: 46411 <bold>A, B</bold> Posterior views of gonopod complex; <bold>C</bold> right lateral view of head <bold>D</bold> left lateral view of midbody rings <bold><abbrev xmlns:xlink="http://www.w3.org/1999/xlink" xlink:title="coxite process" id="ABBRID0ELHAC" xlink:type="simple">cxp</abbrev></bold> coxite process <bold><abbrev xmlns:xlink="http://www.w3.org/1999/xlink" xlink:title="pseudoflagellum" id="ABBRID0EQHAC" xlink:type="simple">ps</abbrev></bold> pseudoflagellum <bold><abbrev xmlns:xlink="http://www.w3.org/1999/xlink" xlink:title="telopodite" id="ABBRID0EVHAC" xlink:type="simple">te</abbrev></bold> telopodite. Scale bars = 0.5 mm.</p></caption><graphic xmlns:xlink="http://www.w3.org/1999/xlink" xlink:href="zookeys-687-045-g001.jpg" position="float" orientation="portrait" xlink:type="simple" id="oo_147741.jpg"/></fig><p>Male with cardo not deeper posteriorly (Fig. <xref ref-type="fig" rid="F1">1C</xref>). Leg 7 coxa not noticeably elongated or distally swollen. Prefemoral pad ca 1/2 femur length.</p><p>Coxite process on anterior gonopod (Fig. <xref ref-type="fig" rid="F1">1B</xref>) reaching ca 2/3-3/4 telopodite height, not protecting pseudoflagellum. Telopodite (Fig. <xref ref-type="fig" rid="F2">2</xref>) with slight medial thickening bordered by two rows of short setae behind pseudoflagellum, meeting near telopodite apex. Pseudoflagellum arising at ca 1/2 telopodite height, ca 1/2 telopodite width at base and only slightly narrowing distally; slightly sinuous, curving first posteriorly, then anteriorly, then posteriorly to terminate just distal to telopodite apex, the pseudoflagellum tip bent medially (Fig. <xref ref-type="fig" rid="F1">1B</xref>); prostatic groove running on anterior edge of pseudoflagellum to posterodistal portion of tip.</p><fig id="F2" position="float" orientation="portrait"><label>Figure 2.</label><caption><p>
                      <italic><tp:taxon-name><tp:taxon-name-part taxon-name-part-type="genus" reg="Amastigogonus">Amastigogonus</tp:taxon-name-part> <tp:taxon-name-part taxon-name-part-type="species" reg="insularis">insularis</tp:taxon-name-part></tp:taxon-name></italic> sp. n., paratype from <named-content xmlns:xlink="http://www.w3.org/1999/xlink" content-type="dwc:institutional_code" xlink:type="simple">QVM</named-content> 2017:23:0047. Right anterior gonopod, medial and slightly posterior view of distal portion of telopodite. <bold><abbrev xmlns:xlink="http://www.w3.org/1999/xlink" xlink:title="prostatic groove" id="ABBRID0ELJAC" xlink:type="simple">pg</abbrev></bold> prostatic groove <bold><abbrev xmlns:xlink="http://www.w3.org/1999/xlink" xlink:title="pseudoflagellum" id="ABBRID0EQJAC" xlink:type="simple">ps</abbrev></bold> pseudoflagellum. Drawing not to scale.</p></caption><graphic xmlns:xlink="http://www.w3.org/1999/xlink" xlink:href="zookeys-687-045-g002.jpg" position="float" orientation="portrait" xlink:type="simple" id="oo_147742.jpg"/></fig></tp:treatment-sec><tp:treatment-sec sec-type="distribution" id="SECID0EZJAC"><title>Distribution.</title><p>Schouten and Tasman Islands off the east coast of Tasmania (Fig. <xref ref-type="fig" rid="F3">3</xref>).</p></tp:treatment-sec><tp:treatment-sec sec-type="Name" id="SECID0EDKAC"><title>Name.</title><p>Latin <italic><tp:taxon-name><tp:taxon-name-part taxon-name-part-type="species" reg="insularis">insularis</tp:taxon-name-part></tp:taxon-name></italic>, insular; adjective.</p></tp:treatment-sec><tp:treatment-sec sec-type="remarks" id="SECID0ETKAC"><title>Remarks.</title><p>As with the two known males, the Schouten Island females are smaller than their Tasman Island counterparts: (51+2)–(59+1) rings, 1.5–2.3 mm midbody diameter from Schouten Island, (47+2)–(63+1) rings, 2.3–2.7 mm from Tasman Island. Further, the pseudoflagellum tip in the holotype male from Tasman Island is slightly longer, broader and more medially directed than the tip in the Schouten Island paratype. These are minor differences and I regard the two forms as conspecific.</p><p>I doubt that <italic><tp:taxon-name><tp:taxon-name-part taxon-name-part-type="genus" reg="Amastigogonus">A.</tp:taxon-name-part> <tp:taxon-name-part taxon-name-part-type="species" reg="insularis">insularis</tp:taxon-name-part></tp:taxon-name></italic> sp. n. is restricted to its two widely disjunct localities, ca 105 km apart. However, the only iulomorphid so far collected on Forestier and Tasman Peninsulas, just north of Tasman Island (Fig. <xref ref-type="fig" rid="F3">3</xref>), is <italic><tp:taxon-name><tp:taxon-name-part taxon-name-part-type="genus" reg="Amastigogonus">A.</tp:taxon-name-part> <tp:taxon-name-part taxon-name-part-type="species" reg="peninsulensis">peninsulensis</tp:taxon-name-part></tp:taxon-name></italic> Mesibov, 2017. Similarly, the only iulomorphid recorded from the Freycinet Peninsula (Fig. <xref ref-type="fig" rid="F3">3</xref>), just north of Schouten Island, is <italic><tp:taxon-name><tp:taxon-name-part taxon-name-part-type="genus" reg="Amastigogonus">A.</tp:taxon-name-part> <tp:taxon-name-part taxon-name-part-type="species" reg="michaelsae">michaelsae</tp:taxon-name-part></tp:taxon-name></italic> Mesibov, 2017. The latter species is also the only iulomorphid known from Maria Island, halfway between Schouten and Tasman Islands (Fig. <xref ref-type="fig" rid="F3">3</xref>). I suspect that <italic><tp:taxon-name><tp:taxon-name-part taxon-name-part-type="genus" reg="Amastigogonus">A.</tp:taxon-name-part> <tp:taxon-name-part taxon-name-part-type="species" reg="insularis">insularis</tp:taxon-name-part></tp:taxon-name></italic> sp. n. will be found in future in coastal habitats along the east coast of the Tasmanian mainland, and possibly also on Maria Island.</p><fig id="F3" position="float" orientation="portrait"><label>Figure 3.</label><caption><p>Outline maps of Australia and Tasmania, and topographic map of part of the east coast of Tasmania showing Schouten and Tasman Islands. Mercator projections; topographic basemap from the Land Information Service Tasmania (<abbrev xmlns:xlink="http://www.w3.org/1999/xlink" content-type="institution" xlink:title="Land Information Service Tasmania" id="ABBRID0E1MAC" xlink:type="simple">LIST</abbrev>), copyright State of Tasmania, used with permission.</p></caption><graphic xmlns:xlink="http://www.w3.org/1999/xlink" xlink:href="zookeys-687-045-g003.jpg" position="float" orientation="portrait" xlink:type="simple" id="oo_147743.jpg"/></fig></tp:treatment-sec><ref-list><ref id="B1"><mixed-citation xmlns:xlink="http://www.w3.org/1999/xlink" xlink:type="simple">
          <person-group><name name-style="western"><surname>Mesibov</surname><given-names>R</given-names></name></person-group> (<year>2017</year>) <article-title>Iulomorphid millipedes (<tp:taxon-name><tp:taxon-name-part taxon-name-part-type="class">Diplopoda</tp:taxon-name-part></tp:taxon-name>, <tp:taxon-name><tp:taxon-name-part taxon-name-part-type="order">Spirostreptida</tp:taxon-name-part></tp:taxon-name>, <tp:taxon-name><tp:taxon-name-part taxon-name-part-type="family">Iulomorphidae</tp:taxon-name-part></tp:taxon-name>) of Tasmania, Australia.</article-title> <source>ZooKeys</source> <volume>652</volume>: <fpage>1</fpage>–<lpage>36</lpage>. <ext-link xlink:type="simple" ext-link-type="doi" xlink:href="10.3897/zookeys.652.12035">https://doi.org/10.3897/zookeys.652.12035</ext-link></mixed-citation></ref></ref-list></tp:taxon-treatment>
